# Supplementary material for: Diagnostic Performance of On-Site Computed Tomography Derived Fractional Flow Reserve on Non-Culprit Coronary Lesions in Patients with Acute Coronary Syndrome
Source: Life (Basel). 2022 Nov 8;12(11):1820. doi: 10.3390/life12111820 (PMC9698642; doi:10.3390/life12111820)
Supplement: Supplementary file 1 [file life-12-01820-s001.zip]

Archive with 2 entries (2 files):
- Supplementary_Figure_S1.tif
- Supplementary_Material_revised_ahres_et_al.pdf
